# Supplementary material for: Mitreola brachypoda (Loganiaceae), a new species from south-eastern Yunnan, China
Source: PhytoKeys. 2026 Jul 22;277:279–85. doi: 10.3897/phytokeys.277.195011 (PMC13420387; doi:10.3897/phytokeys.277.195011)
Supplement: XML Treatment for Mitreola brachypoda [file phytokeys.277.195011-treatment1.xml]

<!DOCTYPE tp:taxon-treatment
  PUBLIC "-//TaxonX//DTD Taxonomic Treatment Publishing DTD v0 20100105//EN" "tax-treatment-NSO.dtd">
<tp:taxon-treatment xmlns:tp="http://www.plazi.org/taxpub"><tp:treatment-meta><kwd-group><label>Taxon classification</label><kwd>
              <named-content content-type="kingdom">Plantae</named-content>
            </kwd><kwd>
              <named-content content-type="order">Gentianales</named-content>
            </kwd><kwd>
              <named-content content-type="family">Loganiaceae</named-content>
            </kwd></kwd-group><mixed-citation publication-type="journal"><person-group><name><surname>Pan</surname><given-names>Wen-Wen</given-names></name><name><surname>Xiong</surname><given-names>Chi</given-names></name><name><surname>Deng</surname><given-names>Fu-Guan</given-names></name><name><surname>Wei</surname><given-names>Jing</given-names></name><name><surname>Fu</surname><given-names>Jia-Xin</given-names></name><name><surname>Lei</surname><given-names>Hai-Qing</given-names></name></person-group><article-title><italic><tp:taxon-name><tp:taxon-name-part taxon-name-part-type="genus" reg="Mitreola">Mitreola</tp:taxon-name-part> <tp:taxon-name-part taxon-name-part-type="species" reg="brachypoda">brachypoda</tp:taxon-name-part></tp:taxon-name></italic> (<tp:taxon-name><tp:taxon-name-part taxon-name-part-type="family" reg="Loganiaceae">Loganiaceae</tp:taxon-name-part></tp:taxon-name>), a new species from south-eastern Yunnan, China</article-title><source>PhytoKeys</source><day>22</day><month>07</month><year>2026</year><volume>277</volume><fpage>279</fpage><lpage>285</lpage><pub-id pub-id-type="doi">10.3897/phytokeys.277.195011</pub-id></mixed-citation></tp:treatment-meta><tp:nomenclature><tp:taxon-name><object-id xmlns:xlink="http://www.w3.org/1999/xlink" content-type="arpha" xlink:type="simple">9176BF62-C5F0-53B5-9EBC-480010755821</object-id>
                		<tp:taxon-name-part taxon-name-part-type="genus" reg="Mitreola">Mitreola</tp:taxon-name-part> <tp:taxon-name-part taxon-name-part-type="species" reg="brachypoda">brachypoda</tp:taxon-name-part>
                	
                		<object-id xmlns:xlink="http://www.w3.org/1999/xlink" content-type="ipni" xlink:type="simple">urn:lsid:ipni.org:names:77387601-1</object-id>
                	</tp:taxon-name><tp:taxon-authority>W.W.Pan, F.G.Deng &amp; C.Xiong</tp:taxon-authority><tp:taxon-status xmlns:xlink="http://www.w3.org/1999/xlink" xlink:type="simple">sp. nov.</tp:taxon-status><xref ref-type="fig" rid="F1">Figs 1</xref><xref ref-type="fig" rid="F2">, 2</xref></tp:nomenclature><tp:treatment-sec sec-type="Type"><title>Type.</title><p>China • Yunnan Province: Wenshan Zhuang and Miao Autonomous Prefecture, Maguan County, Gulinqing Township, Kashang Village; <named-content xmlns:xlink="http://www.w3.org/1999/xlink" content-type="dwc:verbatimCoordinates" xlink:type="simple">22.80°N, 104.05°E</named-content>; elev. ca. 1450 m, 8 March 2026; <italic>Wen-Wen Pan et al. PWW260308-01</italic> (fl.) (holotype <named-content xmlns:xlink="http://www.w3.org/1999/xlink" content-type="dwc:institutional_code" xlink:title="Guangxi Institute of Botany" xlink:href="https://scientific-collections.gbif.org/institution/86792ed6-4261-428a-8a23-9bd1a426fba7" xlink:type="simple">IBK</named-content>!, IBK00473504; isotypes <named-content xmlns:xlink="http://www.w3.org/1999/xlink" content-type="dwc:institutional_code" xlink:title="Guangxi Institute of Botany" xlink:href="https://scientific-collections.gbif.org/institution/86792ed6-4261-428a-8a23-9bd1a426fba7" xlink:type="simple">IBK</named-content>!, IBK00473505, 00473506).</p><fig id="F1" position="float" orientation="portrait"><object-id xmlns:xlink="http://www.w3.org/1999/xlink" content-type="doi" xlink:type="simple">10.3897/phytokeys.277.195011.figure1</object-id><object-id xmlns:xlink="http://www.w3.org/1999/xlink" content-type="arpha" xlink:type="simple">7CCB2CBF-6AD6-5102-8C30-5B5A40E8B3FD</object-id><label>Figure 1.</label><caption><p>Habitat and habit of <italic><tp:taxon-name><tp:taxon-name-part taxon-name-part-type="genus" reg="Mitreola">Mitreola</tp:taxon-name-part> <tp:taxon-name-part taxon-name-part-type="species" reg="brachypoda">brachypoda</tp:taxon-name-part></tp:taxon-name></italic> W.W.Pan, F.G.Deng &amp; C.Xiong, sp. nov. <bold>A, B</bold>. Habitat, arrows indicate plants; <bold>C</bold>. Plant habit (all photographed by Fu-Guan Deng).</p></caption><graphic xmlns:xlink="http://www.w3.org/1999/xlink" xlink:href="phytokeys-277-279_article-195011__-g001.jpg" id="oo_1721118.jpg" position="float" orientation="portrait" xlink:type="simple"><uri content-type="original_file" xlink:type="simple">https://binary.pensoft.net/fig/1721118</uri></graphic></fig><fig id="F2" position="float" orientation="portrait"><object-id xmlns:xlink="http://www.w3.org/1999/xlink" content-type="doi" xlink:type="simple">10.3897/phytokeys.277.195011.figure2</object-id><object-id xmlns:xlink="http://www.w3.org/1999/xlink" content-type="arpha" xlink:type="simple">D5AEED06-205B-5998-A2D5-CCC6BCBC5DFA</object-id><label>Figure 2.</label><caption><p><italic><tp:taxon-name><tp:taxon-name-part taxon-name-part-type="genus" reg="Mitreola">Mitreola</tp:taxon-name-part> <tp:taxon-name-part taxon-name-part-type="species" reg="brachypoda">brachypoda</tp:taxon-name-part></tp:taxon-name></italic> W.W.Pan, F.G.Deng &amp; C.Xiong, sp. nov. <bold>A</bold>. Flowering plant; <bold>B</bold>. Adaxial (left) and abaxial (right) surfaces of leaf blade; <bold>C</bold>. Top view of inflorescence; <bold>D</bold>. Side view of inflorescence; <bold>E</bold>. Front view of flower; <bold>F</bold>. Longitudinally dissected flower, lateral view; <bold>G</bold>. Pistil and sepals; <bold>H</bold>. Opened corolla showing stamens (all photographed by Jing Wei).</p></caption><graphic xmlns:xlink="http://www.w3.org/1999/xlink" xlink:href="phytokeys-277-279_article-195011__-g002.jpg" id="oo_1721119.jpg" position="float" orientation="portrait" xlink:type="simple"><uri content-type="original_file" xlink:type="simple">https://binary.pensoft.net/fig/1721119</uri></graphic></fig></tp:treatment-sec><tp:treatment-sec sec-type="Diagnosis"><title>Diagnosis.</title><p><italic><tp:taxon-name><tp:taxon-name-part taxon-name-part-type="genus" reg="Mitreola">Mitreola</tp:taxon-name-part> <tp:taxon-name-part taxon-name-part-type="species" reg="brachypoda">brachypoda</tp:taxon-name-part></tp:taxon-name></italic> resembles <italic><tp:taxon-name><tp:taxon-name-part taxon-name-part-type="genus" reg="Mitreola">M.</tp:taxon-name-part> <tp:taxon-name-part taxon-name-part-type="species" reg="bullata">bullata</tp:taxon-name-part></tp:taxon-name></italic>, but differs by its 0–5 mm long petiole (vs. 10–26 (–35) mm), its obovate to spatulate leaf blade with cuneate to attenuate base and acute, obtuse to rounded apex (vs. elliptic or long elliptic, base cuneate or rounded, apex acute or obtuse), its dense umbel-like thyrsoid inflorescence with several cymes (vs. dichasium, sparse), its white or pale purple campanulate corolla (vs. urceolate, light purple), its ca. 1 mm long tube (vs. ca. 1.5 mm) and its 2.3–2.5 mm long lobes (vs. 1.3–1.5 mm) cacacaca.</p></tp:treatment-sec><tp:treatment-sec sec-type="Description"><title>Description.</title><p>Perennial lithophytic herbs up to 15 cm high. <bold>Stem</bold> proximally prostrate, terminally erect to suberect, terete, 2–5 cm long, ca. 3 mm in diam., simple, sparsely pilose when young, glabrescent with age, pale green; <bold>internodes</bold> 2–8 mm long. <bold>Leaves</bold> opposite, often clustered at the stem or branch apex, petiolate; <bold>petiole</bold> short, 0–5 mm long, ca. 1.5 mm in diam., light green, sparsely pilose; <bold>leaf blade</bold> papery when dry, obovate to spatulate, 1.8–5.5 × 1.5–2.6 cm, adaxially dark green to green, abaxially light green, sparsely pilose on both surfaces, especially on the veins; base cuneate to attenuate; margin entire, ciliate; apex acute, obtuse to rounded; lateral veins 5–9 (–12) on each side of mid-rib, adaxially sunken, abaxially protuberant; <bold>stipules</bold> triangular, ca. 1 mm long, interpetiolar. <bold>Inflorescences</bold> terminal and axillary, usually 2–4 per plant, umbel-like thyrsoids with several dense cymes, terminal and axillary, usually 2–4 per plant, 8–15 flowers per cyme; peduncle terete, 3–12 cm long, ca. 1 mm in diam., purplish-red, sparsely pilose; <bold>bracts</bold> lanceolate, 2–2.5 mm long, villous; pedicels terete, 1–1.5 mm long, ca. 0.5 mm in diam., purplish-red, sparsely pilose. <bold>Flowers</bold> actinomorphic, pentamerous. <bold>Calyx</bold> lobes 5, ovate, 1.5–1.8 × 0.6–0.8 mm, purplish-red, sparsely pilose along the keel on the outside, margin entire, apex acute. <bold>Corolla</bold> campanulate, white or pale purple, glabrous outside, ca. 5 mm in diam.; tube ca. 1 mm long, with a ring of translucent hairs at throat, hairs ca. 0.5 mm long, spreading horizontally; lobes 5, ovate, 2.3–2.5 × 1.5–1.8 mm, margin entire, ciliate, apex rounded. <bold>Stamens</bold> 5, inserted near middle of corolla tube, glabrous; filaments ca. 0.3 mm long; anthers ovate, ca. 0.2 mm long. <bold>Ovary</bold> semi-inferior, bilocular, ca. 0.5 × 1.0 mm; <bold>style</bold> ca. 0.5 mm long, free at base, stigma capitate. <bold>Capsules</bold> not seen.</p></tp:treatment-sec><tp:treatment-sec sec-type="Phenology"><title>Phenology.</title><p>Flowering from February to April.</p></tp:treatment-sec><tp:treatment-sec sec-type="Etymology"><title>Etymology.</title><p>The specific epithet ‘<italic>brachypoda</italic>’ is derived from the Greek ‘<italic>brachys</italic>’ (short) and ‘<italic>podos</italic>’ (stalk), in reference to its distinctly short petioles.</p></tp:treatment-sec><tp:treatment-sec sec-type="Vernacular name"><title>Vernacular name.</title><p>duǎn bǐng dù liáng cǎo (Chinese pronunciation); 短柄度量草 (Chinese name).</p></tp:treatment-sec><tp:treatment-sec sec-type="Distribution and ecology"><title>Distribution and ecology.</title><p>This new species is currently found only at the type locality at an elev. of ca. 1450 m. It grows on moist, moss-covered cliffs (Fig. <xref ref-type="fig" rid="F1">1</xref>). Associated vascular species include <italic><tp:taxon-name><tp:taxon-name-part taxon-name-part-type="genus" reg="Lepisorus">Lepisorus</tp:taxon-name-part> <tp:taxon-name-part taxon-name-part-type="species" reg="fortunei">fortunei</tp:taxon-name-part></tp:taxon-name></italic> (T.Moore) C.M.Kuo (<tp:taxon-name><tp:taxon-name-part taxon-name-part-type="family" reg="Polypodiaceae">Polypodiaceae</tp:taxon-name-part></tp:taxon-name>) and <italic><tp:taxon-name><tp:taxon-name-part taxon-name-part-type="genus" reg="Piper">Piper</tp:taxon-name-part> <tp:taxon-name-part taxon-name-part-type="species" reg="sintenense">sintenense</tp:taxon-name-part></tp:taxon-name></italic> Hatus. (<tp:taxon-name><tp:taxon-name-part taxon-name-part-type="family" reg="Piperaceae">Piperaceae</tp:taxon-name-part></tp:taxon-name>).</p></tp:treatment-sec><tp:treatment-sec sec-type="Conservation status"><title>Conservation status.</title><p>Based on current field investigations, the new species is known only from its type locality, with approximately 30–40 mature individuals observed. The data currently available are insufficient to comprehensively assess its conservation status. According to the IUCN Red List Categories and Criteria (<xref ref-type="bibr" rid="B5">IUCN 2026</xref>), it is provisionally assessed as Data Deficient (<abbrev xmlns:xlink="http://www.w3.org/1999/xlink" xlink:title="Data Deficient" xlink:type="simple">DD</abbrev>). Further botanical surveys in adjacent areas and long-term monitoring are required to better evaluate its distribution, population size and potential threats.</p></tp:treatment-sec><ref-list><ref id="B5"><mixed-citation xmlns:xlink="http://www.w3.org/1999/xlink" xlink:type="simple">IUCN (2026) The IUCN Red List of Threatened Species. Version 2025-2. <ext-link xlink:href="https://www.iucnredlist.org" ext-link-type="uri" xlink:type="simple">https://www.iucnredlist.org</ext-link> [Accessed 8 April 2026]</mixed-citation></ref></ref-list></tp:taxon-treatment>
